# Supplementary material for: Unveiling the Identity of Viburnum laterale (Viburnaceae), a Long‐Lost Species Rediscovered After Nearly a Century, Based on Morphological and Molecular Evidence
Source: Ecol Evol. 2026 May 12;16(5):e73517. doi: 10.1002/ece3.73517 (PMC13161990; doi:10.1002/ece3.73517)
Supplement: Supplementary file 1 — Table S1: Voucher information and GenBank accession numbers of complete chloroplast genome for all samples. [file ECE3-16-e73517-s001.xlsx]

## Sheet: S1 Table
Table S1. Voucher information and GenBank accession numbers of complete chloroplast genome for all samples.
Species	GenBank	Voucher information	Herbarium
sect.Viburnum
Viburnum schensianum Maximowicz	NC056104	SX10306	GZNC
Viburnum rhytidophyllum Hemsley	MT507594	cyn2019042201	College of Plant Protection, Henan Agricultural University
Viburnum burejaeticum Regel & Herder	NC_050741	-	-
sect. Tinus (Miller) C. B. Clarke
Viburnum cinnamomifolium Rehder	MT507596	cyn2019063002	College of Plant Protection, Henan Agricultural University
Viburnum propinquum Hemsley	OP581163	-	IBSC
sect. Solenotinus Candolle
Viburnum henryi Hemsley	OP581153	-	IBSC
Viburnum oliganthum Batalin	MT507602	cyn2019063005	College of Plant Protection, Henan Agricultural University
Viburnum brachybotryum Hemsley	NC045062	B160	HUTB
Viburnum odoratissimum Ker Gawler	NC046782	-	-
Viburnum awabuki K. Koch	MT507590	cyn2019051906	College of Plant Protection, Henan Agricultural University
Viburnum farreri Stearn	MT507601	cyn2019071503	College of Plant Protection, Henan Agricultural University
sect. Tomentosa (Maximowicz) Nakai
Viburnum hanceanum Maximowicz	MT507603	cyn2019091001	College of Plant Protection, Henan Agricultural University
Viburnum laterale Rehder	*	ZLC 56	JXAU
Viburnum laterale Rehder	*	ZLC 57	JXAU
Viburnum laterale Rehder	*	ZLC 58	JXAU
sect. Odontotinus Rehder
Viburnum japonicum (Thunberg) C. K. Spreng.	OP644292	HZ2022-05	Arboretum of Zhejiang Academy of Forestry
Viburnum betulifolium Batalin	NC037951	-	-
Viburnum luzonicum Rolfe	MT507589	cyn2019051905	College of Plant Protection, Henan Agricultural University
Viburnum melanocarpum P. S. Hsu	MT507587	cyn2019051903	College of Plant Protection, Henan Agricultural University
Viburnum setigerum Hance	OP581176	-	IBSC
Viburnum dilatatum Thunberg	MW800976	WBGQXJ186	IBSC
Viburnum erosum Thunberg	MW800965	WBGQXJ145	IBSC
Viburnum sempervirens K. Koch	MW801244	D_ye18314	IBSC
sect. Sambucina Kern
Viburnum ternatum Rehder	MT507595	cyn2019063001	College of Plant Protection, Henan Agricultural University
Viburnum inopinatum Craib	ON881603	-	-
sect. Opulus (Miller) Candolle
Viburnum opulus var. sargentii Koehne	MW788538	-	-
Viburnum opulus Linnaeus	LT996894	-	-
sect. Pseudotinus C. B. Clarke
Viburnum nervosum D. Don	MT507597	cyn2019063003	College of Plant Protection, Henan Agricultural University
Viburnum sympodiale Graebner	MT507598	cyn2019063004	College of Plant Protection, Henan Agricultural University
Outgroups
Sambucus canadensis Linnaeus	NC_081463	-	HIB
Adoxa moschatellina Linnaeus	KX258652	-	Key Laboratory of Bio-resource and Eco-environment of Ministry of Education
Tetradoxa omeiensis (Hara) C. Y. Wu	KX258653	-	Key Laboratory of Bio-resource and Eco-environment of Ministry of Education
Sinadoxa corydalifolia C. Y. Wu, Z. L. Wu & R. F. Huang	KX258651	-	-
Star symbol indicates the newly obtained sequences in the study.
